# Supplementary material for: Genomic insights into clonal diversity in UK populations of the potato aphid, Macrosiphum euphorbiae
Source: BMC Genomics. 2025 Nov 11;26:1025. doi: 10.1186/s12864-025-12152-1 (PMC12606827; doi:10.1186/s12864-025-12152-1)
Supplement: Supplementary file 1 — Supplementary Material 1. [file 12864_2025_12152_MOESM1_ESM.xlsx]

## Sheet: sup table 1
	Supplementary table 1. Genome assembly statistics from contig assembly to haplotype collapsing and chromosome scaffolding. BUSCO scores using hemiptera_odb10 database. The final assembly does not contain Buchnera aphidicola. We have provided genome statistics for GCA_030849545.1 for comparative purposes.
		Canu	Canu + arrow (3x)	Canu + arrow (3x) + haplomerger (2x)	Canu + arrow (3x) + haplomerger (2x) + arcs	Canu + arrow (3x) + haplomerger (2x) + arcs + Dovetail/JBAT + ntEdit	GCA_030849545.1 North American clone
	contigs/scaffolds count	10096	10096	3159	2438	1914	2176
	Size (bp)	970007947	971853044	560751194	560758404	560308062	545699256
	Gaps (Ns)	0	0	0	0	65700	0
	N50 (bp)	128571	128807	776046	2125190	107701247	664687
	L50	2071	2072	192	73	2	212
	N90 (bp)	44538	44658	108562	208765	332823	116744
	L90	7266	7267	907	364	65	974
	Longest 5 contigs/scaffolds (bp)	7,926,106; 1,382,106; 1,341,062; 1,048,249; 1,028,525	7,934,893; 1,385,901; 1,344,393; 1,051,183; 1,030,250	6,912,793; 5,026,232; 4,846,803; 4,431,632; 3,611,779	12,865,683; 8,710,682; 8,376,136; 8,207,460; 6,714,220	179,703,641; 107,701,247; 79,230,556; 50,500,028; 37,309,753	4,344,305; 3,491,776; 3,268,607; 3,251,652; 2,817,901
	BUSCO scores	C:97.4%[S:48.6%,D:48.8%],F:1.2%,M:1.4%,n:2510	C:98.1%[S:38.0%,D:60.1%],F:0.8%,M:1.1%,n:2510	C:97.5%[S:95.4%,D:2.1%],F:1.2%,M:1.3%,n:2510	C:97.6%[S:95.4%,D:2.2%],F:1.2%,M:1.2%,n:2510	C:98.0%[S:95.9%,D:2.1%],F:0.9%,M:1.1%,n:2510	C:98.1%[S:93.6%,D:4.5%],F:1.5%,M:0.4%,n:2510

## Sheet: sup table 2
	Supplementary Table 2. Genotype frequency of M. euphorbiae based on geographic location for each year of sampling. N = 44, 33 and 55 for 2016, 2017 and 2018 respectively.
	year	sample location	1	2	3	6	7	p1	p2	p7	unplaced	Total
	2016	Angus	0	0	0	0	1	1	0	0	0	2
		Tayside	0	7	11	1	1	1	0	1	0	22
		Fife	1	10	0	0	0	0	0	1	0	12
		Merseyside	0	1	0	1	0	0	0	0	0	2
		Perth	0	1	4	0	0	1	0	0	0	6
	2017	Tayside	1	9	2	0	1	1	3	0	4	21
		Merseyside	0	3	2	4	0	0	0	3	0	12
	2018	Angus	1	0	0	0	0	0	0	0	0	1
		Tayside	1	13	6	1	2	0	0	2	10	35
		Merseyside	0	0	1	2	0	0	0	0	2	5
		Perth	2	1	8	2	0	1	0	0	0	14
		Total	6	45	34	11	5	5	3	7	16	132

## Sheet: sup table 3
	Supplementary Table 3. GLM analysis of genotype abundance of M. euphorbiae based on geographic location for each year of sampling. N = 44, 33 and 55 for 2016, 2017 and 2018 respectively. Baseline category for GLM analysis was counts for genotype 1 at a commercial site in Angus, 2016.
		Estimate	Std. Error	z value	Pr(>|z|)
	(Intercept)	-2.77614	0.71399	-3.888	0.000101	***
	genotype2	2.0149	0.43461	4.636	3.55e-06	***
	genotype3	1.7346	0.44281	3.917	8.96e-05	***
	genotype6	0.60614	0.50752	1.194	0.232356
	genotype7	-0.18232	0.60553	-0.301	0.763342
	genotypep1	-0.18232	0.60553	-0.301	0.763342
	genotypep2	0.77614	0.72774	1.067	0.286195
	genotypep3	-0.32247	1.09375	-0.295	0.768124
	genotypep4	-0.82557	1.08677	-0.76	0.44746
	genotypep5	-0.82557	1.08677	-0.76	0.44746
	genotypep6	-0.32247	1.09375	-0.295	0.768124
	genotypep7	0.15415	0.55635	0.277	0.781722
	genotypes1	-0.32247	1.09375	-0.295	0.768124
	genotypes10	-0.82557	1.08677	-0.76	0.44746
	genotypes11	-0.82557	1.08677	-0.76	0.44746
	genotypes12	-0.82557	1.08677	-0.76	0.44746
	genotypes2	-0.32247	1.09375	-0.295	0.768124
	genotypes3	-0.82557	1.08677	-0.76	0.44746
	genotypes4	-0.82557	1.08677	-0.76	0.44746
	genotypes5	-0.82557	1.08677	-0.76	0.44746
	genotypes6	-0.82557	1.08677	-0.76	0.44746
	genotypes7	-0.82557	1.08677	-0.76	0.44746
	genotypes8	-0.82557	1.08677	-0.76	0.44746
	genotypes9	-0.82557	1.08677	-0.76	0.44746
	siteplot	0.96161	0.23032	4.175	2.98e-05	***
	year2017	-0.08697	0.2757	-0.315	0.75243
	year2018	0.1971	0.23536	0.837	0.402354
	locFife	2.32542	0.65977	3.525	0.000424	***
	locMerseyside	0.55687	0.65366	0.852	0.394255
	locPerth	0.93551	0.66057	1.416	0.156711
	locTayside	1.59782	0.61545	2.596	0.009427	**

## Sheet: sup table 4
	Supplementary Table 4. topGO analysis output for GO term enrichment.
MOLECULAR FUNCTION
	TermID	Name	Frequency	PlotX	PlotY	LogSize	Value	Uniqueness	Dispensability	Representative	Eliminated
	GO:0003824	"catalytic activity"	63.23	-6.279	-4.699	7.243	-30	1	0	-1	False
	GO:0004984	"olfactory receptor activity"	0.265	-2.954	-7.219	4.866	-4.244	1	0	-1	False
	GO:0005201	"extracellular matrix structural constituent"	0.035	1.118	-7.624	3.986	-2.053	1	0	-1	False
	GO:0008144	"drug binding"	0.154	-0.284	-6.04	4.629	-25.921	0.975	0	-1	False
	GO:0008233	"peptidase activity"	4.19	4.164	-4.946	6.064	-9.569	0.809	0	-1	False
	GO:0008236	"serine-type peptidase activity"	1.282	null	null	5.55	-7.143	0.821	0.716	8233	True
	GO:0008237	"metallopeptidase activity"	1.313	null	null	5.56	-3.658	0.826	0.718	8233	True
	GO:0004175	"endopeptidase activity"	1.935	null	null	5.729	-5.167	0.819	0.757	8233	True
	GO:0004252	"serine-type endopeptidase activity"	0.876	null	null	5.385	-5.824	0.828	0.946	8233	True
	GO:0016887	"ATPase"	4.624	-6.603	4.114	6.107	-10.119	1	0	-1	False
	GO:0042626	"ATPase-coupled transmembrane transporter activity"	2.458	4.604	4.865	5.833	-3.699	0.825	0	-1	False
	GO:0004386	"helicase activity"	1.279	null	null	5.549	-3.161	0.913	0.727	42626	True
	GO:0008094	"ATPase acting on DNA"	1.525	null	null	5.625	-2.303	0.915	0.773	42626	True
	GO:0003678	"DNA helicase activity"	0.531	null	null	5.167	-2.308	0.894	0.858	42626	True
	GO:0015399	"primary active transmembrane transporter activity"	2.593	null	null	5.856	-3.699	0.865	0.865	42626	True
	GO:0048037	"(obsolete) cofactor binding"	0.13	-5.165	3.955	4.462	-3.26	1	0	-1	False
	GO:0050662	"(obsolete) coenzyme binding"	0.13	-5.409	-5.707	4.462	-2.165	1	0	-1	False
	GO:0051184	"(obsolete) cofactor transmembrane transporter activity"	0.13	-4.26	-4.737	4.462	-3.569	1	0	-1	False
	GO:0051185	"(obsolete) coenzyme transmembrane transporter activity"	0.13	-2.231	-5.707	4.462	-3.569	1	0	-1	False
	GO:0070035	"(obsolete) purine NTP-dependent helicase activity"	0.13	-2.552	-3.631	4.462	-3.161	1	0	-1	False
	GO:0005549	"odorant binding"	0.048	-0.167	-7.712	4.12	-3.456	0.977	0.039	-1	False
	GO:0005048	"signal sequence binding"	0.051	-1.553	-7.569	4.149	-2.053	0.977	0.039	-1	False
	GO:0016866	"intramolecular transferase activity"	0.65	3.092	0.265	5.255	-3.292	0.963	0.041	-1	False
	GO:0016875	"ligase activity forming carbon-oxygen bonds"	0.911	-5.614	5.359	5.402	-4.086	0.934	0.043	-1	False
	GO:0016879	"ligase activity forming carbon-nitrogen bonds"	1.258	null	null	5.542	-2.014	0.932	0.714	16875	True
	GO:0016627	"oxidoreductase activity acting on the CH-CH group of donors"	0.97	7	1.355	5.429	-3.229	0.947	0.043	-1	False
	GO:0140101	"catalytic activity acting on a tRNA"	1.721	-0.421	-3.731	5.678	-3.699	0.944	0.047	-1	False
	GO:0004812	"aminoacyl-tRNA ligase activity"	0.911	null	null	5.402	-4.086	0.92	0.747	140101	True
	GO:0008092	"cytoskeletal protein binding"	0.859	7.129	-1.57	5.376	-2.959	0.958	0.049	-1	False
	GO:0016757	"glycosyltransferase activity"	2.44	-5.948	-0.296	5.829	-5.854	0.871	0.049	-1	False
	GO:0016853	"isomerase activity"	2.544	-2.071	1.58	5.847	-2.495	0.957	0.049	-1	False
	GO:0016874	"ligase activity"	3.484	-1.363	-1.544	5.984	-6.824	0.955	0.052	-1	False
	GO:0030246	"carbohydrate binding"	0.79	-4.19	-6.537	5.339	-2.368	0.969	0.057	-1	False
	GO:0005506	"iron ion binding"	1.439	-3.686	5.404	5.6	-2.222	0.957	0.061	-1	False
	GO:0016740	"transferase activity"	21.763	-0.21	0.592	6.78	-17.201	0.941	0.072	-1	False
	GO:0140096	"catalytic activity acting on a protein"	10.46	1.115	-1.312	6.462	-13.699	0.947	0.089	-1	False
	GO:0097367	"carbohydrate derivative binding"	16.741	-1.142	4.478	6.666	-23.046	0.947	0.091	-1	False
	GO:0016491	"oxidoreductase activity"	13.057	4.853	-0.201	6.558	-6.638	0.946	0.095	-1	False
	GO:0016787	"hydrolase activity"	19.406	1.41	1.676	6.73	-14.745	0.942	0.107	-1	False
	GO:1901265	"nucleoside phosphate binding"	19.963	-0.131	6.652	6.742	-22.06	0.914	0.161	-1	False
	GO:0036094	"small molecule binding"	22.078	-2.378	6.688	6.786	-21.959	0.944	0.176	-1	False
	GO:0043167	"ion binding"	34.18	-1.484	6.871	6.976	-17.921	0.937	0.212	-1	False
	GO:0043168	"anion binding"	19.759	-2.154	5.714	6.738	-24.292	0.932	0.241	-1	False
	GO:0003723	"RNA binding"	5.649	0.759	6.723	6.194	-2.775	0.934	0.254	-1	False
	GO:0016758	"hexosyltransferase activity"	0.92	-5.851	-0.894	5.406	-3.921	0.884	0.284	-1	False
	GO:0003774	"motor activity"	0.36	3.602	-5.629	4.999	-5.398	0.886	0.3	-1	False
	GO:0016462	"pyrophosphatase activity"	1.927	null	null	5.727	-2.035	0.868	0.795	3774	True
	GO:0016747	"acyltransferase activity transferring groups other than amino-acyl groups"	2.361	-6.047	0.16	5.815	-3.187	0.872	0.32	-1	False
	GO:0016741	"transferase activity transferring one-carbon groups"	3.101	-6.879	-0.103	5.934	-4.638	0.867	0.332	-1	False
	GO:0008168	"methyltransferase activity"	2.828	-6.597	0.397	5.893	-3.824	0.808	0.339	-1	False
	GO:0008276	"protein methyltransferase activity"	0.308	null	null	4.931	-3.523	0.781	0.72	8168	True
	GO:0008170	"N-methyltransferase activity"	0.445	null	null	5.091	-2.409	0.837	0.75	8168	True
	GO:0008757	"S-adenosylmethionine-dependent methyltransferase activity"	1.002	null	null	5.443	-2.799	0.824	0.824	8168	True
	GO:0042054	"histone methyltransferase activity"	0.079	null	null	4.341	-3.102	0.788	0.85	8168	True
	GO:0016279	"protein-lysine N-methyltransferase activity"	0.104	null	null	4.46	-3.102	0.79	0.868	8168	True
	GO:0018024	"histone-lysine N-methyltransferase activity"	0.073	null	null	4.303	-3.102	0.782	0.973	8168	True
	GO:0016746	"acyltransferase activity"	3.068	-6.879	-0.558	5.929	-2.854	0.867	0.343	-1	False
	GO:0017171	"serine hydrolase activity"	1.283	3.695	-4.423	5.55	-7.143	0.893	0.351	-1	False
	GO:0004553	"hydrolase activity hydrolyzing O-glycosyl compounds"	1.579	4.63	-4.492	5.64	-3.959	0.875	0.361	-1	False
	GO:0016773	"phosphotransferase activity alcohol group as acceptor"	4.716	-6.554	-0.912	6.116	-4.149	0.843	0.366	-1	False
	GO:0004672	"protein kinase activity"	3.471	null	null	5.982	-3.31	0.779	0.706	16773	True
	GO:0016301	"kinase activity"	6.154	null	null	6.231	-4.131	0.833	0.775	16773	True
	GO:0015605	"organophosphate ester transmembrane transporter activity"	0.041	4.993	4.125	4.058	-3.569	0.841	0.366	-1	False
	GO:0005346	"purine ribonucleotide transmembrane transporter activity"	0.03	null	null	3.918	-3.569	0.805	0.783	15605	True
	GO:1901505	"carbohydrate derivative transmembrane transporter activity"	0.159	null	null	4.644	-2.921	0.856	0.819	15605	True
	GO:0008521	"acetyl-CoA transmembrane transporter activity"	0.007	null	null	3.308	-3.569	0.798	0.915	15605	True
	GO:0015215	"nucleotide transmembrane transporter activity"	0.033	null	null	3.966	-3.569	0.815	0.967	15605	True
	GO:0071077	"adenosine 3' 5'-bisphosphate transmembrane transporter activity"	0.008	null	null	3.36	-3.569	0.816	0.973	15605	True
	GO:0015216	"purine nucleotide transmembrane transporter activity"	0.031	null	null	3.936	-3.569	0.813	0.988	15605	True
	GO:0000295	"adenine nucleotide transmembrane transporter activity"	0.03	null	null	3.919	-3.569	0.813	0.995	15605	True
	GO:0016798	"hydrolase activity acting on glycosyl bonds"	1.98	3.705	-4.89	5.739	-4.721	0.888	0.372	-1	False
	GO:0016903	"oxidoreductase activity acting on the aldehyde or oxo group of donors"	0.805	7.051	0.914	5.348	-2.308	0.948	0.374	-1	False
	GO:0016817	"hydrolase activity acting on acid anhydrides"	2.073	4.345	-5.289	5.759	-2.078	0.888	0.375	-1	False
	GO:0042887	"amide transmembrane transporter activity"	0.083	4.062	4.566	4.361	-3.569	0.88	0.389	-1	False
	GO:0020037	"oxidoreductase activity acting on paired donors with incorporation or reduction of molecular oxygen"	1.23	6.778	1.108	5.532	-2.812	0.946	0.392	-1	False
	GO:0055114	"ATP binding"	13.84	-0.841	6.091	6.583	-25.538	0.849	0.393	-1	False
	GO:0032553	"ribonucleotide binding"	16.281	null	null	6.654	-21.886	0.857	0.785	5524	True
	GO:0030554	"adenyl nucleotide binding"	14.085	null	null	6.591	-25.237	0.86	0.787	5524	True
	GO:0032555	"purine ribonucleotide binding"	15.803	null	null	6.641	-21.585	0.854	0.814	5524	True
	GO:0032559	"adenyl ribonucleotide binding"	14.04	null	null	6.589	-25.387	0.856	0.855	5524	True
	GO:0004143	"diacylglycerol kinase activity"	0.032	-6.607	-1.816	3.951	-2.053	0.898	0.408	-1	False
	GO:1901682	"sulfur compound transmembrane transporter activity"	0.181	4.246	5.146	4.7	-3.066	0.896	0.42	-1	False
	GO:0015932	"nucleobase-containing compound transmembrane transporter activity"	0.124	4.494	4.223	4.536	-3.215	0.836	0.427	-1	False
	GO:0016772	"transferase activity transferring phosphorus-containing groups"	8.428	-6.469	-0.331	6.368	-4.187	0.849	0.432	-1	False
	GO:0008514	"organic anion transmembrane transporter activity"	0.241	4.906	4.515	4.824	-3.284	0.862	0.432	-1	False
	GO:0008509	"anion transmembrane transporter activity"	0.759	null	null	5.322	-2.903	0.868	0.83	8514	True
	GO:0015631	"tubulin binding"	0.357	7.111	-1.383	4.994	-3.081	0.961	0.574	-1	False
	GO:0004555	"alpha alpha-trehalase activity"	0.017	5.172	-4.217	3.669	-3.187	0.912	0.599	-1	False
	GO:0022804	"active transmembrane transporter activity"	3.678	4.493	4.687	6.008	-2.52	0.867	0.6	-1	False
	GO:0015927	"trehalase activity"	0.02	4.954	-3.984	3.733	-3.187	0.911	0.606	-1	False
	GO:0016278	"lysine N-methyltransferase activity"	0.104	-6.621	0.975	4.46	-3.102	0.845	0.645	-1	False
	GO:0035639	"purine ribonucleoside triphosphate binding"	15.552	-1.023	6.047	6.634	-21.678	0.857	0.678	-1	False
	GO:0003777	"microtubule motor activity"	0.187	3.364	-5.64	4.714	-4.036	0.892	0.689	-1	False
	GO:0017076	"purine nucleotide binding"	15.871	-0.215	6.223	6.643	-21.167	0.864	0.697	-1	False
	GO:0000166	"nucleotide binding"	19.963	null	null	6.742	-22.06	0.857	0.747	17076	True
CELLULAR COMPONENT
	TermID	Name	Frequency	PlotX	PlotY	LogSize	Value	Uniqueness	Dispensability	Representative	Eliminated
	GO:0005856	"cytoskeleton"	1.97	0.98	0	5.571	-2.041	1	0	-1	False
	GO:0016020	"membrane"	63.598	0	0.364	7.08	-3.678	1	0	-1	False
BIOLOGICAL PROCESS
	TermID	Name	Frequency	PlotX	PlotY	LogSize	Value	Uniqueness	Dispensability	Representative	Eliminated
	GO:0007608	"sensory perception of smell"	0.329	6.739	0.328	4.876	-3.481	1	0	-1	False
	GO:0034660	"ncRNA metabolic process"	3.716	-3.107	5.302	5.929	-6.553	0.75	0	-1	False
	GO:0055114	"(obsolete) oxidation-reduction process"	0.13	2.857	-1.521	4.462	-5.553	1	0	-1	False
	GO:0098609	"cell-cell adhesion"	0.215	0.951	-3.372	4.691	-5.585	0.939	0.01	-1	False
	GO:0007156	"homophilic cell adhesion via plasma membrane adhesion molecules"	0.144	null	null	4.516	-5.585	0.936	0.819	98609	True
	GO:0098742	"cell-cell adhesion via plasma-membrane adhesion molecules"	0.158	null	null	4.556	-5.585	0.935	0.943	98609	True
	GO:0007018	"microtubule-based movement"	0.347	0.904	-5.387	4.9	-2.664	0.988	0.011	-1	False
	GO:0007017	"microtubule-based process"	0.707	4.399	-3.397	5.209	-2.943	0.987	0.012	-1	False
	GO:0006928	"movement of cell or subcellular component"	0.961	5.823	-1.955	5.342	-2.277	0.987	0.012	-1	False
	GO:0042254	"ribosome biogenesis"	1.659	4.967	-0.384	5.579	-3.31	0.914	0.013	-1	False
	GO:0022613	"ribonucleoprotein complex biogenesis"	1.879	null	null	5.633	-2.804	0.921	0.707	42254	True
	GO:0006364	"rRNA processing"	1.104	null	null	5.402	-2.684	0.699	0.906	42254	True
	GO:0051641	"cellular localization"	2.368	4.447	4.576	5.733	-5.301	0.81	0.014	-1	False
	GO:0032259	"methylation"	3.296	2.894	-4.568	5.877	-3.638	0.948	0.052	-1	False
	GO:0044281	"small molecule metabolic process"	15.889	-4.772	-4.545	6.56	-2.593	0.933	0.068	-1	False
	GO:0009311	"oligosaccharide metabolic process"	0.367	-1.986	-5.307	4.924	-2.23	0.907	0.078	-1	False
	GO:1901135	"carbohydrate derivative metabolic process"	7.137	-3.128	-3.059	6.213	-2.599	0.914	0.09	-1	False
	GO:0043038	"amino acid activation"	1.069	-6.811	1.099	5.388	-3.387	0.789	0.109	-1	False
	GO:0005975	"carbohydrate metabolic process"	5.986	-0.561	-0.417	6.136	-4.745	0.9	0.114	-1	False
	GO:0006479	"protein methylation"	0.403	-5.042	6.436	4.964	-4.018	0.742	0.158	-1	False
	GO:0034968	"histone lysine methylation"	0.103	null	null	4.371	-3.208	0.741	0.886	6479	True
	GO:0016571	"histone methylation"	0.116	null	null	4.422	-3.208	0.739	0.895	6479	True
	GO:0018022	"peptidyl-lysine methylation"	0.141	null	null	4.509	-3.208	0.764	0.909	6479	True
	GO:1901564	"organonitrogen compound metabolic process"	32.36	-3.515	1.629	6.869	-6.032	0.848	0.193	-1	False
	GO:0015833	"peptide transport"	0.331	3.522	6.987	4.879	-3.022	0.808	0.275	-1	False
	GO:0019538	"protein metabolic process"	19.817	-4.276	3.687	6.656	-4.553	0.786	0.311	-1	False
	GO:0034613	"cellular protein localization"	1.588	4.842	5.42	5.56	-4.357	0.657	0.33	-1	False
	GO:0006913	"nucleocytoplasmic transport"	0.315	null	null	4.857	-2.338	0.761	0.738	34613	True
	GO:0051169	"nuclear transport"	0.315	null	null	4.857	-2.338	0.761	0.738	34613	True
	GO:0008104	"protein localization"	3.007	null	null	5.837	-3.745	0.714	0.84	34613	True
	GO:0070727	"cellular macromolecule localization"	1.598	null	null	5.563	-4.357	0.662	0.883	34613	True
	GO:0046907	"intracellular transport"	1.822	null	null	5.62	-3.481	0.72	0.898	34613	True
	GO:0015031	"protein transport"	2.726	null	null	5.795	-3.022	0.683	0.903	34613	True
	GO:0051649	"establishment of localization in cell"	1.968	null	null	5.653	-3.481	0.721	0.921	34613	True
	GO:0045184	"establishment of protein localization"	2.814	null	null	5.808	-3.222	0.71	0.948	34613	True
	GO:0006886	"intracellular protein transport"	1.245	null	null	5.454	-3.569	0.635	0.955	34613	True
	GO:0009116	"nucleoside metabolic process"	0.782	-6.067	2.033	5.252	-2.041	0.767	0.331	-1	False
	GO:0006508	"proteolysis"	5.739	-5.078	4.525	6.118	-4.143	0.788	0.341	-1	False
	GO:0043412	"macromolecule modification"	11.107	-2.786	7.265	6.405	-4.398	0.831	0.365	-1	False
	GO:0071705	"nitrogen compound transport"	4.575	3.868	5.668	6.019	-2.821	0.803	0.381	-1	False
	GO:0008213	"protein alkylation"	0.403	-5.4	6.05	4.964	-4.018	0.794	0.399	-1	False
	GO:0033036	"macromolecule localization"	3.582	4.1	5.082	5.913	-2.724	0.812	0.406	-1	False
	GO:0005984	"disaccharide metabolic process"	0.14	-1.588	-5.278	4.505	-2.458	0.896	0.435	-1	False
	GO:0005991	"trehalose metabolic process"	0.092	null	null	4.323	-2.458	0.899	0.824	5984	True
	GO:0006082	"organic acid metabolic process"	9.322	-6.698	-0.241	6.329	-2.9	0.809	0.448	-1	False
	GO:0071702	"organic substance transport"	5.633	4.329	5.722	6.11	-2.445	0.798	0.453	-1	False
	GO:0009100	"glycoprotein metabolic process"	0.571	-6.134	3.787	5.116	-2.023	0.809	0.489	-1	False
	GO:1901657	"glycosyl compound metabolic process"	0.831	-6.496	-2.383	5.279	-2.041	0.909	0.509	-1	False
	GO:0042886	"amide transport"	0.392	3.66	6.759	4.952	-3.022	0.805	0.523	-1	False
	GO:0006464	"cellular protein modification process"	8.917	-4.774	4.97	6.309	-3.119	0.708	0.555	-1	False
	GO:0036211	"protein modification process"	8.917	null	null	6.309	-3.119	0.726	0.808	6464	True
	GO:0006520	"cellular amino acid metabolic process"	5.778	-5.958	1.614	6.121	-3.469	0.747	0.595	-1	False
	GO:0019752	"carboxylic acid metabolic process"	8.943	null	null	6.311	-2.9	0.781	0.828	6520	True
	GO:0043436	"oxoacid metabolic process"	9.085	null	null	6.317	-2.9	0.782	0.894	6520	True
	GO:0050658	"RNA transport"	0.191	4.206	6.47	4.641	-2.011	0.731	0.617	-1	False
	GO:0050657	"nucleic acid transport"	0.192	null	null	4.642	-2.011	0.805	0.896	50658	True
	GO:0051236	"establishment of RNA localization"	0.192	null	null	4.641	-2.011	0.764	0.988	50658	True
	GO:0006403	"RNA localization"	0.203	5.169	4.866	4.668	-2.011	0.778	0.621	-1	False
	GO:0009451	"RNA modification"	1.925	-3.901	6.347	5.644	-2.804	0.706	0.639	-1	False
	GO:0006399	"tRNA metabolic process"	2.675	-2.9	5.779	5.786	-4.268	0.73	0.669	-1	False
	GO:0043039	"tRNA aminoacylation"	1.068	null	null	5.388	-3.387	0.679	0.777	6399	True
	GO:0016072	"rRNA metabolic process"	1.115	null	null	5.406	-2.684	0.755	0.781	6399	True
	GO:0034470	"ncRNA processing"	2.543	null	null	5.764	-3.699	0.732	0.869	6399	True
	GO:0006418	"tRNA aminoacylation for protein translation"	1.042	null	null	5.377	-2.575	0.642	0.986	6399	True
	GO:0043414	"macromolecule methylation"	1.449	-4.051	7.608	5.52	-3.62	0.767	0.677	-1	False

## Sheet: sup table 5
	Supplementary table 5. sequencing reads and accessions
	Reads can be accessed via the European Nucleotide Archive (ENA)
	sample accession	study accession	run accession	Potato aphid clonal line
	## short illumina reads for comparative genomics
	ERS12764138	PRJEB55422	ERR10101946	R_res
	ERS12764137	PRJEB55422	ERR10101947	MW17_33
	ERS12764136	PRJEB55422	ERR10101948	MW17_31
	ERS12764135	PRJEB55422	ERR10101949	MW17_23
	ERS12764134	PRJEB55422	ERR10101950	MW17_01
	ERS12764133	PRJEB55422	ERR10101951	MW16_98
	ERS12781556	PRJEB55422	ERR10101952	MW16_88
	ERS12764131	PRJEB55422	ERR10101953	MW16_67
	ERS12764130	PRJEB55422	ERR10101954	MW16_52
	ERS12764129	PRJEB55422	ERR10101955	MW16_48
	ERS12764128	PRJEB55422	ERR10101956	MW16_40
	ERS12764127	PRJEB55422	ERR10101957	MW16_38
	ERS12764126	PRJEB55422	ERR10101958	MW16_113
	ERS12764125	PRJEB55422	ERR10101959	RB15_10
	ERS12764124	PRJEB55422	ERR10101960	AK13_30
	ERS12764123	PRJEB55422	ERR10101961	AK13_27
	ERS12764122	PRJEB55422	ERR10101962	AA09_04
	ERS12764121	PRJEB55422	ERR10101963	AA09_03
	## pacbio reads for genome assembly
	ERS12764139	PRJEB55422	ERR10116745	MW16_67
	## 10x Long reads for scaffolding
	ERR11188700	PRJEB55422	ERR10101945	MW16_67
	## Hi-C data for genome scaffolding
	ERS12764141	PRJEB55422	ERR10101944	MW16_67
	## ONT long reads for annotation
	ERS12848992	PRJEB55422	ERR10116746	MW16_67

## Sheet: sup table 6
	Supplementary table 6. Publically available data sources used in analyses
	Data was accessed via NCBI, aphid base and the NCBI Sequence read archive.
	Common name	Latin name	Reference/NCBI accession
	## short Illumina reads for genome annotation
	Potato aphid	Macrosiphum euphorbiae	SRX339176, Teixeira et al., 2018
	## data sources for aphid phylogeny
	Cowpea aphid	Aphis craccivora	GCA_009835225.1
	Cotton aphid	Aphis gossypii	GCF_004010815.1
	Soybean aphid	Aphis glycines	GCF_004010815.1
	Pea aphid	Acyrthosiphon pisum	GCF_005508785.1
	Glasshouse aphid	Acyrthosiphon solani	GCA_008528875.1
	Cedar bark aphid	Cinara cedri	GCA_902439185.1
	Common fruit fly	Drosophila melanogaster	GCF_000001215.4
	Russian wheat aphid	Diuraphis noxia	GCF_001186385.1
	Wooly apple aphid	Eriosoma lanigerum	https://zenodo.org/record/3797131/files/Eriosoma_lanigerum_v1.0.scaffolds.fa.gz
	Black cherry aphid	Myzus cerasi	https://bipaa.genouest.org/sp/myzus_cerasi/download/genome/v1.1/Myzus.cerasi_genome.v1.1.fasta
	Potato aphid	Macrosiphum euphorbiae	this study
	Peach-potato aphid	Myzus persicae	https://zenodo.org/record/3712089#.XpAlmNNKi1s
	Rose aphid	Macrosiphum rosae	GCA_016617965.1
	Sugarcane aphid	Melanaphis sacchari	GCF_002803265.2
	Corn-leaf aphid	Rhopalosiphum maidis	GCF_003676215.2
	Bird cherry-oat aphid	Rhopalosiphum padi	https://bipaa.genouest.org/sp/rhopalosiphum_padi/download/genome/v2.0/R_padi_v2.fasta
	Yellow sugarcane aphid	Sipha flava	GCF_003268045.1
	Wheat aphid	Schizaphis graminum	GCA_003264975.1
	Indian grain aphid	Sitobion miscanthi	GCA_008086715.1
	## Noth american Potato aphid assembly
	Potato aphid	Macrosiphum euphorbiae	GCA_030849545.1

## Sheet: sup table 7
	Supplementary table 7. Primers used for amplification of microsatellite markers used in aphid genotyping. All primers outlined by Raboudi, et al., 2005.
	Microsatellite	Primer	Sequence (5’- 3’)
	Me1	Me1F	[6-FAM]- TTCGCGAAAAACTTTATGACC
		Me1R	TCGCTGCGTTCCTATACTACC
	Me5	Me5F	[6-FAM]- GCAAATATTAAGGGTACAG
		Me5R	CCAATTAAAACAACTTCGTGG
	Me7	Me7F	[6-FAM]- TTAAGTCACTGCCGGTTCG
		Me7R	ATTAGCTCGAGCTCGTAC
	Me9	Me9F	[6-FAM]- AGCGAAACCTCCCCTAATAG
		Me9R	GCACAAATAAGCTCGAGTGC
	Me10	Me10F	[6-FAM]- TCGCTGCGAGACTCGTATTG
		Me10R	GACGACGACGTGTACAATG
	Me11	Me11F	[6-FAM]- CGTTTTCTACCCAAAGGAGG
		Me11R	ATTGTCCGTATACCACGACG
	Me13	Me13F	[6-FAM]- GAACTCACTCAGACTCGTGTGG
		Me13R	CAGCCGGAATACCAAGAGC

## Sheet: sup table 8
	Supplementary table 8. Reagents for microsatellite PCR.
	Reagent	μl per reaction
	5× clear GoTaq® reaction buffer	5
	dNTPs	0.5
	Nuclease-free water	15.875
	GoTaq® DNA polymerase	0.125
	Forward primer ± 5’[6-FAM] (10μM)	1.25
	Reverse primer (10μM)	1.25
	DNA template	1
	Total	25

## Sheet: sup table 9
	Supplementary table 9. Conditions for microsatellite PCR. An annealing temperature of 54°C was used for Me1, Me5, Me7 and Me9 primer sets. 62°C was used for Me10, Me11 and Me13 primer sets.
	Time	Temperature	Repeat	Action
	2 minutes	95°C	N/A	Initial denaturation
	1 minute	95°C	40 cycles	Denaturation
	1 minute	54/62°C		Annealing
	1 minute	72°C		Extension
	5 minutes	72°C	N/A	Final extension

## Sheet: sup table 10
	Supplementary table 10. Primers used for assessing symbiont infection status via PCR.
	Gene	Primer	Sequence (5’- 3’)	reference
	16S rRNA	16F27	AGAGGTTTGATCMTGGCTCAG	Lane, 1991
		1494R	GCTCTAGAGCGGYTACCTTGTTACGACTT	Lane, 1991
	16-23S rRNA	10F	AGTTTGATCATGGCTCAGATTG	Sandström et al., 2001
		480R	CACGGTACTGGTTCACTATCGGTC	Sandström et al., 2001
	S. symbiotica 16S	16SA1	AGAGGTTGATCMTGGCTCAG	Fukatsu & Nikoh, 2000
		PASScmp	GCAATGTCTTATTAACACAT	Fukatsu et al., 2000
	H. defensa 16S	PABSF	AGCGCAGTTTACTGAGTTCA	Darby & Douglas, 2003
		16SB1	TACGGYTACCTTGTTACGACTT	Fukatsu & Nikoh, 2000
	R. insecticola 16S	U99F	ATCGGGGAGTAGCTTGCTAC	Sandström et al., 2001
		16SB1	TACGGYTACCTTGTTACGACTT	Fukatsu & Nikoh, 2000

[truncated: 3 more sheets: sup table 11, sup table 12, sup table 13]
